# Supplementary material for: Fasting Glucose Level on the Oral Glucose Tolerance Test Is Associated with the Need for Pharmacotherapy in Gestational Diabetes Mellitus
Source: Nutrients. 2023 Feb 28;15(5):1226. doi: 10.3390/nu15051226 (PMC10005728; doi:10.3390/nu15051226)
Supplement: Supplementary file 1 [file nutrients-15-01226-s001.zip]

Archive with 1 entries (1 files):
- nutrients-2218722-supplementary.pdf
